# Supplementary material for: iKcr-DRC: prediction of lysine crotonylation sites in proteins based on a novel attention module and DenseNet
Source: Front Genet. 2025 Jun 11;16:1574832. doi: 10.3389/fgene.2025.1574832 (PMC12187752; doi:10.3389/fgene.2025.1574832)
Supplement: Supplementary file 1 [file DataSheet1.zip]

Archive with 2 entries (1 files):
- iKcr-DRC-main/
- iKcr-DRC-main/iKcr-DRC.zip
